# Supplementary material for: Heterogenous Differences in Cellular Senescent Phenotypes in Pre-Eclampsia and IUGR following Quantitative Assessment of Multiple Biomarkers of Senescence
Source: Int J Mol Sci. 2023 Feb 4;24(4):3101. doi: 10.3390/ijms24043101 (PMC9963163; doi:10.3390/ijms24043101)
Supplement: Supplementary file 1 [file ijms-24-03101-s001.zip]

Archive with 1 entries (1 files):
- ijms-2068439-supplementary.pdf
